# Supplementary material for: Evaluation of the Drug-Induced Liver Injury Potential of Saxagliptin through Reactive Metabolite Identification in Rats
Source: Pharmaceutics. 2024 Jan 13;16(1):106. doi: 10.3390/pharmaceutics16010106 (PMC10819019; doi:10.3390/pharmaceutics16010106)
Supplement: Supplementary file 1 [file pharmaceutics-16-00106-s001.zip]

Archive with 1 entries (1 files):
- pharmaceutics-2822130-supplementary.pdf
